# Supplementary material for: Patient-Reported Social Impact of Molecularly Confirmed Macular Dystrophies and Cone–Rod Dystrophies
Source: J Clin Med. 2025 Nov 8;14(22):7928. doi: 10.3390/jcm14227928 (PMC12653736; doi:10.3390/jcm14227928)
Supplement: Supplementary file 1 [file jcm-14-07928-s001.zip]

Archive with 1 entries (1 files):
- jcm-3908004-supplementary.pdf
